# Supplementary material for: Insight into the global evolution of Rodentia associated Morbilli-related paramyxoviruses
Source: Sci Rep. 2017 May 16;7:1974. doi: 10.1038/s41598-017-02206-0 (PMC5434063; doi:10.1038/s41598-017-02206-0)
Supplement: Supplementary file 2 — Supplementary Data S1 [file 41598_2017_2206_MOESM2_ESM.xls]

## Sheet: Supplementary Data S1
Supplementary Data S1: Significant diffusion rates between countries at Bayesian
phylogeographic analysis. Posterior probability of the rates k (pk) and Bayes factor
(BF) of the significant migration rates as revealed by the Skygrid symmetric model.
Rate (from/to)	pk	BF
Zambia / Trinidad & Tobago	0.98	207.27
Australia / Madagascar	0.97	193.02
Zambia / Madagascar	0.97	191.93
Tunisia / Madagascar	0.97	177.40
South Africa / Trinidad & Tobago	0.97	160.21
South Africa / Madagascar	0.97	146.70
Trinidad & Tobago / Tunisia	0.97	144.16
Trinidad & Tobago / Mayotte	0.96	127.91
Seychelles / Madagascar	0.96	123.41
Mayotte / Madagascar	0.966	119.23
Madagascar / China	0.96	117.75
Trinidad & Tobago / China	0.96	116.92
Germany / Madagascar	0.96	115.56
Reunion / Trinidad & Tobago	0.96	108.65
Trinidad & Tobago / Germany	0.96	102.95
Reunion / Madagascar	0.96	100.14
South Africa / Tunisia	0.95	98.66
Tunisia / Mayotte	0.95	96.04
Seychelles / Mayotte	0.95	91.55
South Africa / Australia	0.95	89.15
Trinidad & Tobago / Seychelles	0.94	75.17
South Africa / Seychelles	0.94	73.71
Australia / Mayotte	0.94	70.02
Australia / China	0.93	60.21
Tunisia / China	0.93	57.20
Reunion / Tunisia	0.93	55.90
Zambia / China	0.92	49.00
Reunion / Australia	0.92	48.90
Seychelles / China	0.91	45.77
Seychelles / Germany	0.91	43.80
Australia / Germany	0.91	42.64
Reunion / Germany	0.90	41.77
Reunion / Seychelles	0.90	41.06
Zambia / Reunion	0.90	37.85
Trinidad & Tobago / Australia	0.89	37.21
Tunisia / Germany	0.89	34.10
Zambia / Germany	0.88	31.14
Germany / Mayotte	0.88	30.75
South Africa / Germany	0.87	29.01
Reunion / Mayotte	0.87	28.80
Mayotte / China	0.87	28.31
Germany / China	0.85	25.38
Reunion / China	0.83	21.52
South Africa / China	0.83	20.66
South Africa / Reunion	0.80	17.01
Trinidad & Tobago / Madagascar	0.79	15.81
