# Supplementary material for: Insight into the global evolution of Rodentia associated Morbilli-related paramyxoviruses
Source: Sci Rep. 2017 May 16;7:1974. doi: 10.1038/s41598-017-02206-0 (PMC5434063; doi:10.1038/s41598-017-02206-0)
Supplement: Supplementary file 3 — Supplementary Data S2 [file 41598_2017_2206_MOESM3_ESM.xls]

## Sheet: Supplementary Data S2
Supplementary Data S2: Viruses used for the comparison between phylogenetic trees
of the full L-Gene and the partial L-Gene of the Paramyxoviridae family in Figure 1.
Virus ID a,b	Accession numbers	Collection year	Host
ASPV/EF646380/Salmon/1995	EF646380	1995	Salmon
bPIV3/HQ530153/Cattle/2008	HQ530153	2008	Cattle
bPIV3/JX969001/Cattle/2012	JX969001	2012	Cattle
hPIV3/KF530226/Human/2007	KF530226	2007	Human
hPIV3/KF530247/Human/2006	KF530247	2006	Human
hPIV3/KF687336/Human/2007	KF687336	2007	Human
hPIV3/HM583801/Monkey/1963	HM583801	1963	Monkey
hPIV3/AB736166/Baboon/2011	AB736166	2011	Baboon
hPIV3/FJ455842/Human/2003	FJ455842	2003	Human
hPIV3/KJ672604/Human/2007	KJ672604	2007	Human
hPIV3/KF530234/Human/2005	KF530234	2005	Human
Mojiang_virus/KF278639/Rattus rattus/2012	KF278639	2012	Rattus rattus
Cedar_virus/JQ001776/Bat/2009	JQ001776	2009	Bat
NiV/FJ513078/Human/2007	FJ513078	2007	Human
NiV/JN808857/ Human/2008	JN808857	2008	Human
NiV/AY988601/ Human/2004	AY988601	2004	Human
HeV/HM044320/Horse/2008	HM044320	2008	Horse
HeV/JN255806/Horse/2009	JN255806	2009	Horse
HeV/HM044321/Horse/2007	HM044321	2007	Horse
HeV/HM044318/Horse/2006	HM044318	2006	Horse
HeV/HM044319/Horse/2007	HM044319	2007	Horse
HeV/JN255800/Bat/2009	JN255800	2009	Bat
Tupaia_virus/AF079780/Tupaia belangari/1978	AF079780	1978	Tupaia belangari
J_virus/NC007454/Mus musculus/1972	NC007454	1972	Mus musculus
Tailam_virus/JN689227/Rattus andamanensis/2009	JN689227	2009	Rattus andamanensis
Beilong_virus/DQ100461/Rodent/1998	DQ100461	1998	Rodent
Nariva_virus/FJ362497/Zygodontomys_brevicauda/1962	FJ362497	1962	Zygodontomys brevicauda
Mossman_virus/AY286409/Rattus leucopus/1970	AY286409	1970	Rattus leucopus
Salem_virus/JQ697837/Horse/1992	JQ697837	1992	Horse
FmoPV/JQ411014/Cat/2009	JQ411014	2009	Cat
FmoPV/AB924122/Cat/2013	AB924122	2013	Cat
FmoPV/JQ411016/Cat/2010	JQ411016	2010	Cat
PDV/KC802221/Seal/1988	PDV/KC802221	1988	Seal
CDV/KM926612/Fitchew/1992	KM926612	1992	Fitchew
CDV/HM063009/Mink/1989	HM063009	1989	Mink
CDV/KF914669/Dog/2013	KF914669	2013	Dog
CDV/KM280689/Dog/2012	KM280689	2012	Dog
CDV/EU716337/Dog/2004	EU716337	2004	Dog
CDV/KJ994343/Raccoon/2013	KJ994343	2013	Raccoon
CDV/JN896331/Dog/2010	JN896331	2010	Dog
CDV/KJ848781/Dog/2014	KJ848781	2014	Dog
CDV/HM852904/Monkey/2008	HM852904	2008	Monkey
CDV/KC427278/Mink/2008	KC427278	2008	Mink
CDV/KJ466106/Raccoon/2012	KJ466106	2012	Raccoon
PPRV/KJ867545/Dorcas_gazelle/1986	KJ867545	1986	Dorcas gazelle
PPRV/KJ867540/Goat/1994	KJ867540	1994	Goat
PPRV/KM463083/Goat/2011	KM463083	2011	Goat
PPRV/KJ867543/Goat/2012	KJ867543	2012	Goat
PPRV/EU267273/Goat/1989	EU267273	1989	Goat
PPRV/EU267274/Goat/1976	EU267274	1976	Goat
PPRV/KM212177/Goat/2013	KM212177	2013	Goat
PPRV/KJ466104/Sheep/2010	KJ466104	2010	Sheep
PPRV/KF727981/Goat/1996	KF727981	1996	Goat
PPRV/KJ867541/Goat/2010	KJ867541	2010	Goat
PPRV/KC594074/Goat/2008	KC594074	2008	Goat
PPRV/KJ867542/Goat/1996	KJ867542	1996	Goat
PPRV/JF939201/Goat/2007	JF939201	2007	Goat
PPRV/KM091959/Goat/2013	KM091959	2013	Goat
PPRV/KP260624/Goat/2014	KP260624	2014	Goat
MeV/HM439386/Human/1997	HM439386	1997	Human
MeV/JN635408/Human/2005	JN635408	2005	Human
MeV/KC164758/Human/2011	KC164758	2011	Human
MeV/JN635411/Human/2009	JN635411	2009	Human
MeV/FJ161211/Human/2006	FJ161211	2006	Human
MeV/JN635406/Human/2008	JN635406	2008	Human
MeV/AB481087/Human1989	AB481087	1989	Human
MeV/JN635409/Human/2004	JN635409	2004	Human
MeV/GQ376026/Human/1999	GQ376026	1999	Human
MeV/JN635403/Human/2009	JN635403	2009	Human
MeV/JN635410/Human/2003	JN635410	2003	Human
MeV/JN635404/Human/2009	JN635404	2009	Human
MeV/JN635407/Human/2007	JN635407	2007	Human
MeV/KJ018971/Human/2010	KJ018971	2010	Human
MeV/KJ410048/Human/2013	KJ410048	2013	Human
CnPnV/KF015281/Dog/2012	KF015281	2012	Dog
PVM/AY729016/Mice/1939	AY729016	1939	Mice
PVM/AY743909/Mice/1939	AY743909	1939	Mice
hRSV/KJ723477/Human/1991	KJ723477	1991	Human
hRSV/KF640637/Human/2005	KF640637	2005	Human
hRSV/KF826859/Human/2009	KF826859	2009	Human
hRSV/KJ723478/Human/1982	KJ723478	1982	Human
hRSV/KJ723489/Human/1990	KJ723489	1990	Human
hRSV/KF826838/Human/2006	KF826838	2006	Human
hRSV/FJ948820/Human/1999	FJ948820	1999	Human
hRSV/KJ723488/Human/1981	KJ723488	1981	Human
hRSV/KJ627663/Human/2003	KJ627663	2003	Human
hRSV/JQ901448/Human/2001	JQ901448	2001	Human
aMPV/HG934339/Turkey/1985	HG934339	1985	Turkey
aMPV/JF424833/Turkey/2003	JF424833	2003	Turkey
aMPV/HG934338/Duck/1999	HG934338	1999	Duck
aMPV/KC915036/Duck/2011	KC915036	2011	Duck
aMPV/FJ977568/turkey/2009	FJ977568	2009	Turkey
aMPV/DQ009484/Goose/2001	DQ009484	2001	Goose
hMPV/KC562232/Human/2001	KC562232	2001	Human
hMPV/FJ168778/Human/1994	FJ168778	1994	Human
hMPV/KC562244/Human/1983	KC562244	1983	Human
hMPV/HM197719/Gorilla/2008	HM197719	2008	Gorilla
hMPV/KC403974/Human/1991	KC403974	1991	Human
hMPV/AY525843/ND/1999	AY525843	1999	ND
hMPV/KJ627431/Human/2009	KJ627431	2009	Human
hMPV/KJ627383/Human/2008	KJ627383	2008	Human
hMPV/KC562241/Human/2003	KC562241	2003	Human
hMPV/KC403973/Human/1982	KC403973	1982	Human
hMPV/FJ168779/Human/2000	FJ168779	2000	Human
hMPV/KC403981/Human/2003	KC403981	2003	Human
hMPV/KJ627427/Human/2012	KJ627427	2012	Human
hMPV/JN184400/Human/1994	JN184400	1994	Human
hMPV/KJ627382/Human/2011	KJ627382	2011	Human
hMPV/KC562233/Human/2003	KC562233	2003	Human
hMPV/KC403978/Human/2004	KC403978	2004	Human
hMPV/KJ627403/Human/2009	KJ627403	2009	Human
Tuhoko_virus/GU128080/Bat/2005	GU128080	2005	Bat
Achimota_virus/JX051319/Bat/2010	JX051319	2010	Bat
Sosuga_virus/KF774436/Human/2012	KF774436	2012	Human
Menangle_virus/JX112711/Bat/2009	JX112711	2009	Bat
Teviot_virus/KP271123/Bat/2011	KP271123	2011	Bat
Tioman_virus/AF298895/Bat/2002	AF298895	2002	Bat
hPIV4/KF878965/Human/2008	KF878965	2008	Human
hPIV4/EU627591/Human/2004	EU627591	2004	Human
hPIV4/KC237065/Dog/2008	KC237065	2008	Dog
PIV5/KC237063/Dog/2009	KC237063	2009	Dog
PIV5/KC852177/Swine/2011	KC852177	2011	Swine
PIV5/JQ743322/Human/1980	JQ743322	1980	Human
PIV5/JQ743318/Monkey/1964	JQ743318	1964	Monkey
MPRV/EF095490/Sturmina/1970	EF095490	1970	Sturnira lilium
BatPV/HQ660095/Epo_spe/2009	HQ660095	2009	Epomophorus sp.
MuV/FJ556896/Human/2005	FJ556896	2005	Human
MuV/JX287388/Human/2010	JX287388	2010	Human
MuV/EU370206/Human/1998	EU370206	1998	Human
MuV/KF481689/Human/2012	KF481689	2012	Human
MuV/AF280799/Monkey/1996	AF280799	1996	Monkey
MuV/AY309060/Human/1998	AY309060	1998	Human
MuV/FJ375178/Human/1996	FJ375178	1996	Human
MuV/FJ375177/Human/1987	FJ375177	1987	Human
APMV3/EU782025/Turkey/1968	EU782025	1968	Turkey
APMV4/JX987283/Duck/2010	JX987283	2010	Duck
APMV4/JN571485/Duck/2007	JN571485	2007	Duck
APMV4/JX133079/Egyptian_Goose/2010	JX133079	2010	Egyptian Goose
APMV4/KC439346/Duck/2012	KC439346	2012	Duck
APMV4/EU877976/Duck/2006	EU877976	2006	Duck
APMV5/GU206351/Parrot/1974	GU206351	1974	Parrot
APMV6/AB759118/Stint/2008	AB759118	2008	Stint
APMV6/GQ406232/Duck/2007	GQ406232	2007	Duck
APMV6/EU622637/Duck/1977	EU622637	1977	Duck
APMV6/JN571486/Duck/2007	JN571486	2007	Duck
APMV6/EF569970/Goose/2003	EF569970	2003	Goose
APMV7/FJ231524/Dove/1975	FJ231524	1975	Dove
APMV11/JQ886184/Common_snipe/2010	JQ886184	2010	Common snipe
APMV10/HM147142/Penguin/2007	HM147142	2007	Penguin
APMV8/JX901129/Duck/1978	JX901129	1978	Duck
APMV8/FJ215863/Goose/1976	FJ215863	1976	Goose
APMV2/HM159993/Chicken/2006	HM159993	2006	Chicken
APMV2/EU338414/Chicken/1956	EU338414	1956	Chicken
APMV2/HM159994/Duck/1980	HM159994	1980	Duck
APMV2/HM159995/Finch/1973	HM159995	1973	Finch
APMV12/KC333050/Dabbling_Duck/2005	KC333050	2005	Dabbling Duck
APMV9/EU910942/Duck/1978	EU910942	1978	Duck
Sunshine_virus/JN192445/Anaconda/2008*	JN192445	2008	Anaconda
NDV/HM125898/Duck/2004	HM125898	2004	Duck
NDV/GQ918280/Gull/1994	GQ918280	1994	Gull
NDV/KF767466/Chicken/2008	KF767466	2008	Chicken
APMV1/JX119193/Chicken/2008	JX119193	2008	Chicken
NDV/JF966387/Chicken/2009	JF966387	2009	Chicken
NDV/KC542911/Chicken/2012	KC542911	2012	Chicken
NDV/JX854452/Pheasant/2011	JX854452	2011	Pheasant
NDV/JQ013039/Teal/2010	JQ013039	2010	Teal
NDV/GU187941/Chicken/1987	GU187941	1987	Chicken
NDV/HQ266602/Chicken/2008	HQ266602	2008	Chicken
PPMV1/KJ607163/Pigeon/2004	KJ607163	2004	Pigeon
NDV/KJ769262/Peafowl/2012	KJ769262	2012	Peafowl
NDV/GQ288380/Duck/1986	GQ288380	1986	Duck
NDV/JF827027/Pigeon/2009	JF827027	2009	Pigeon
NDV/FJ751918/Chicken/1979	FJ751918	1979	Chicken
NDV/KJ607171/Peafowl/2013	KJ607171	2013	Peafowl
NDV/KM056344/Chicken/2013	KM056344	2013	Chicken
NDV/JN986837/Chicken/1993	JN986837	1993	Chicken
NDV/KM374059/Pigeon/2013	KM374059	2013	Pigeon
NDV/KC013038/Pigeon/2008	KC013038	2008	Pigeon
NDV/HQ839733/Chicken/1995	HQ839733	1995	Chicken
b: aMPV = Avian Metapneumovirus; ASPV = Atlantic salmon paramyxovirus; BatPV = Bats Paramyxovirus; bPIV = Bovine Parainfluenza Virus; CDV = Canine Distemper Virus; CnPnV = Canine pneumovirus; FmoPV = Feline morbillivirus; HeV = Hendra virus; hMPV = Human Metapneumovirus; hPIV = Human Parainfluenza Virus; hRSV = Human Respiratory Syncitical Virus; MeV = Measles Virus; MuV = Mumps Virus; MPRV = the…
*: Sequence of Sunshine virus used as outgroup.
