# Supplementary material for: Insight into the global evolution of Rodentia associated Morbilli-related paramyxoviruses
Source: Sci Rep. 2017 May 16;7:1974. doi: 10.1038/s41598-017-02206-0 (PMC5434063; doi:10.1038/s41598-017-02206-0)
Supplement: Supplementary file 4 — Supplementary Data S3 [file 41598_2017_2206_MOESM4_ESM.xls]

## Sheet: Supplementary Data S3
Supplementary Data S3: Viruses used for the classification of RodPVs-Tun among
Paramyxoviridae family in Supplementary Figure 1.
Virus ID a,b	Accession numbers	Country	Collection year	Host
RodPV/C. gundi/KJ408415/Tunisia/2010/nd/Ctenodactylidae	KJ408415	Tunisia	2010	Ctenodactylus gundi
RodPV/C. gundi/KJ408417/Tunisia/2010/nd/Ctenodactylidae	KJ408417	Tunisia	2010	Ctenodactylus gundi
RodPV/C. gundi/KJ408418/Tunisia/2010/nd/Ctenodactylidae	KJ408418	Tunisia	2010	Ctenodactylus gundi
RodPV/C. gundi/KJ408419/Tunisia/2010/nd/Ctenodactylidae	KJ408419	Tunisia	2010	Ctenodactylus gundi
RodPV/R. rattus/KJ408424/Tunisia/2013/Murinae/Muridae	KJ408424	Tunisia	2013	Rattus rattus
RodPV/R. rattus/KJ408422/Tunisia/2013/Murinae/Muridae	KJ408422	Tunisia	2013	Rattus rattus
RodPV/R. rattus/KJ408423/Tunisia/2013/Murinae/Muridae	KJ408423	Tunisia	2013	Rattus rattus
RodPV/R. rattus/KJ408420/Tunisia/2013/Murinae/Muridae	KJ408420	Tunisia	2013	Rattus rattus
RodPV/R. rattus/KJ408421/Tunisia/2013/Murinae/Muridae	KJ408421	Tunisia	2013	Rattus rattus
RodPV/R. rattus/KJ408425/Tunisia/2013/Murinae/Muridae	KJ408425	Tunisia	2013	Rattus rattus
Tailam virus/R. andamanensis/JN689227/China/2009	JN689227	China	2009	Rattus andamanensis
RodPV/R. rattus/KJ408426/Tunisia/2013/Murinae/Muridae	KJ408426	Tunisia	2013	Rattus rattus
Beilong virus/Rod. sp./DQ100461/China/2005	DQ100461	China	2005	Rodent norvegicus
RodPV/R. rattus/KJ408427/Tunisia/2013/Murinae/Muridae	KJ408427	Tunisia	2013	Rattus rattus
J virus/M. musculus/AY900001/Australia/1970	AY900001	Australia	1970	Mus musculus
RodPV/C. gundi/KJ408410/Tunisia/2010/nd/Ctenodactylidae	KJ408410	Tunisia	2010	Ctenodactylus gundi
RodPV/C. gundi/KJ408409/Tunisia/2010/nd/Ctenodactylidae	KJ408409	Tunisia	2010	Ctenodactylus gundi
RodPV/C. gundi/KJ408403/Tunisia/2011/nd/Ctenodactylidae	KJ408403	Tunisia	2011	Ctenodactylus gundi
RodPV/C. gundi/KJ408404/Tunisia/2011/nd/Ctenodactylidae	KJ408404	Tunisia	2011	Ctenodactylus gundi
RodPV/C. gundi/KJ408405/Tunisia/2011/nd/Ctenodactylidae	KJ408405	Tunisia	2011	Ctenodactylus gundi
RodPV/C. gundi/KJ408406/Tunisia/2011/nd/Ctenodactylidae	KJ408406	Tunisia	2011	Ctenodactylus gundi
RodPV/C. gundi/KJ408407/Tunisia/2011/nd/Ctenodactylidae	KJ408407	Tunisia	2011	Ctenodactylus gundi
RodPV/C. gundi/KJ408408/Tunisia/2011/nd/Ctenodactylidae	KJ408408	Tunisia	2011	Ctenodactylus gundi
RodPV/C. gundi/KJ408413/Tunisia/2010/nd/Ctenodactylidae	KJ408413	Tunisia	2010	Ctenodactylus gundi
RodPV/C. gundi/KJ408416/Tunisia/2010/nd/Ctenodactylidae	KJ408416	Tunisia	2010	Ctenodactylus gundi
RodPV/C. gundi/KJ408414/Tunisia/2010/nd/Ctenodactylidae	KJ408414	Tunisia	2010	Ctenodactylus gundi
RodPV/C. gundi/KJ408411/Tunisia/2010/nd/Ctenodactylidae	KJ408411	Tunisia	2010	Ctenodactylus gundi
RodPV/M. shawi/KJ408402/Tunisia/2010/Gerbillinae/Muridae	KJ408402	Tunisia	2010	Meriones shawi
RodPV/C. gundi/KJ408412/Tunisia/2010/nd/Ctenodactylidae	KJ408412	Tunisia	2010	Ctenodactylus gundi
Mossman virus/Wild_rat/NC005339/Australia/2003	NC005339	Australia	2003	Wild rat
Tupaia virus/Shrew/AF079780/Thailand/1998	AF079780	Thailand	1998	Shrew
FMV/Cat/JQ411015/HongKong/2009	JQ411015	Hong Kong	2009	Felis catus
FMV/Cat/JQ411015/HongKong/2009	JQ411015	Hong Kong	2009	Felis catus
MePV/Human/AB016162/Japan/1998	AB016162	Japan	1998	Human
PPRV/Goat/X74443/Nigeria/1993	X74443	Nigeria	1993	Goat
CDV/Dog/NC001921South Africa/1987	NC001921	South Africa	1987	Dog
PDV/Seal/Y09630/Ireland/1997	Y09630	Ireland	1997	Seal
RodPV/P. obesus/KJ408384/Tunisia/2009/Gerbillinae/Muridae	KJ408384	Tunisia	2009	Psammomys obesus
RodPV/P. obesus/KJ408385/Tunisia/2009/Gerbillinae/Muridae	KJ408385	Tunisia	2009	Psammomys obesus
RodPV/P. obesus/KJ408386/Tunisia/2009/Gerbillinae/Muridae	KJ408386	Tunisia	2009	Psammomys obesus
RodPV/P. obesus/KJ408387/Tunisia/2009/Gerbillinae/Muridae	KJ408387	Tunisia	2009	Psammomys obesus
RodPV/P. obesus/KJ408388/Tunisia/2009/Gerbillinae/Muridae	KJ408388	Tunisia	2009	Psammomys obesus
RodPV/P. obesus/KJ408389/Tunisia/2009/Gerbillinae/Muridae	KJ408389	Tunisia	2009	Psammomys obesus
RodPV/P. obesus/KJ408390/Tunisia/2009/Gerbillinae/Muridae	KJ408390	Tunisia	2009	Psammomys obesus
RodPV/P. obesus/KJ408391/Tunisia/2009/Gerbillinae/Muridae	KJ408391	Tunisia	2009	Psammomys obesus
RodPV/P. obesus/KJ408392/Tunisia/2009/Gerbillinae/Muridae	KJ408392	Tunisia	2009	Psammomys obesus
RodPV/P. obesus/KJ408393/Tunisia/2009/Gerbillinae/Muridae	KJ408393	Tunisia	2009	Psammomys obesus
RodPV/P. obesus/KJ408394/Tunisia/2009/Gerbillinae/Muridae	KJ408394	Tunisia	2009	Psammomys obesus
RodPV/P. obesus/KJ408396/Tunisia/2009/Gerbillinae/Muridae	KJ408396	Tunisia	2009	Psammomys obesus
RodPV/P. obesus/KJ408395/Tunisia/2009/Gerbillinae/Muridae	KJ408395	Tunisia	2009	Psammomys obesus
RodPV/P. obesus/KJ408397/Tunisia/2009/Gerbillinae/Muridae	KJ408397	Tunisia	2009	Psammomys obesus
RodPV/P. obesus/KJ408399/Tunisia/2009/Gerbillinae/Muridae	KJ408399	Tunisia	2009	Psammomys obesus
RodPV/P. obesus/KJ408401/Tunisia/2009/Gerbillinae/Muridae	KJ408401	Tunisia	2009	Psammomys obesus
RodPV/P. obesus/KJ408400/Tunisia/2009/Gerbillinae/Muridae	KJ408400	Tunisia	2009	Psammomys obesus
RodPV/P. obesus/KJ408398/Tunisia/2009/Gerbillinae/Muridae	KJ408398	Tunisia	2009	Psammomys obesus
Nipah virus/Bat/NC002728/Bangladesh/2005	NC002728	Bangladesh	2005	Bat
Hendra virus/Horse/AF017149/Australia/1994	AF017149	Australia	1994	Horse
Cedar virus/Bat/JQ001776/Australia/2009	JQ001776	Australia	2009	Bat
Salem virus/Horse/JQ697837/USA/1992	JQ697837	USA	1992	Horse
HPIV-1/Human/NC003461/USA/1964	NC003461	USA	1964	Human
HPIV-3/Human/FJ455842/China/2003	FJ455842	China	2003	Human
Mapuera virus/Bat/EF095490/Brazil/1979	EF095490	Brazil	1979	Bat
Porcine rubulavirus/Swine/NC009640/Mexico/1980	NC009640	Mexico	1980	Swine
MuPV/Human/AB600843/Mongolia/2009	AB600843	Mongolia	2009	Human
Menangle virus/Swine/AF326114/Australia/1997	AF326114	Australia	1997	Swine
Tioman virus/Bat/AF298895/Malaysia/2000	AF298895	Malaysia	2000	Bat
NDV/Duck/JN653339/China/2007	JN653339	China	2007	Duck
PAPMV/Pigeon/GQ429292/Ireland/1996	GQ429292	Ireland	1996	Pigeon
h-RSV/Human/AF013254/USA/1985	AF013254	USA	1985	Human
b-RSV/Bovine/AF092942/GER/1998	AF092942	Germany	1998	Bovine
AMPV/Turkey/FJ977568/USA/2009	FJ977568	USA	2009	Turkey
HMPV/Human/GQ153651/China/2008	GQ153651	China	2008	Human
MPV/M. musculus/AY743910/USA/1944	AY743910	USA	1944	Mus musculus
Rabies Virus/Bat/JQ595353/USA/2005*	JQ595353	USA	2005	Bat
a: Virus name or virus affiliation/typical host/ accession number/origin/collection year/host Subfamily/host Family
b: AMPV = Avian Metapneumovirus; b-RSV = Bovine Respiratory Syncitical Virus; C. gundi = Ctenodactylus gundi; CDV = Canine Distemper Virus; FMV = Feline Morbillivirus; HMPV = Human Metapneumovirus; HPIV = Human Parainfluenza Virus; h-RSV = Human Respiratory Syncitical Virus; M. musculus = Mus musculus; M. shawi = Meriones shawi; MePV = Measles Virus; MPV = Murine Pneumonia Virus; MuPV = Mumps Vir…
*: Sequence of rabies virus used as outgroup.
