# Supplementary material for: Insight into the global evolution of Rodentia associated Morbilli-related paramyxoviruses
Source: Sci Rep. 2017 May 16;7:1974. doi: 10.1038/s41598-017-02206-0 (PMC5434063; doi:10.1038/s41598-017-02206-0)
Supplement: Supplementary file 5 — Supplementary Data S4 [file 41598_2017_2206_MOESM5_ESM.xls]

## Sheet: Supplementary Data S4
Supplementary Data S4: Viruses used for the phylogenetic and phylogeographic analysis of
Rodentia associated UMRV in Figures 2 and 3.
Virus ID a,b	Accession numbers	Country	Collection year	Host b
Beilong virus/Rodent origin/DQ100461/China/1998/nd/Muridae	DQ100461	China	1998	Rattus norvegicus
J virus/Mus musculus/NC007454/Australia/1972/Murinae/Muridae	NC007454	Australia	1972	Mus musculus
Mossman virus/Rattus leucopus/AY286409/Australia/1970/Murinae/Muridae	AY286409	Australia	1970	Rattus leucopus
Nariva virus/Zygodontomys brevicauda/FJ362497/TrinidadTobago/1962/	FJ362497	Trinidad Tobago	1962	Zygodontomys brevicauda
Sigmodontinae/Cricetidae
RodPV/Apodemus flavicollis/HQ660183/Germany/2010/Murinae/Muridae	HQ660183	Germany	2010	Apodemus flavicollis
RodPV/Apodemus flavicollis/JF828298/Germany/2010/Murinae/Muridae	JF828298	Germany	2010	Apodemus flavicollis
RodPV/Apodemus flavicollis/JF828308/Germany/2010/Murinae/Muridae	JF828308	Germany	2010	Apodemus flavicollis
RodPV/Ctenodactylus gundi/KJ408403/Tunisia/2011/nd/Ctenodactylidae	KJ408403	Tunisia	2011	Ctenodactylus gundi
RodPV/Ctenodactylus gundi/KJ408404/Tunisia/2011/nd/Ctenodactylidae	KJ408404	Tunisia	2011	Ctenodactylus gundi
RodPV/Ctenodactylus gundi/KJ408405/Tunisia/2011/nd/Ctenodactylidae	KJ408405	Tunisia	2011	Ctenodactylus gundi
RodPV/Ctenodactylus gundi/KJ408406/Tunisia/2011/nd/Ctenodactylidae	KJ408406	Tunisia	2011	Ctenodactylus gundi
RodPV/Ctenodactylus gundi/KJ408407/Tunisia/2011/nd/Ctenodactylidae	KJ408407	Tunisia	2011	Ctenodactylus gundi
RodPV/Ctenodactylus gundi/KJ408408/Tunisia/2011/nd/Ctenodactylidae	KJ408408	Tunisia	2011	Ctenodactylus gundi
RodPV/Ctenodactylus gundi/KJ408409/Tunisia/2010/nd/Ctenodactylidae	KJ408409	Tunisia	2010	Ctenodactylus gundi
RodPV/Ctenodactylus gundi/KJ408410/Tunisia/2010/nd/Ctenodactylidae	KJ408410	Tunisia	2010	Ctenodactylus gundi
RodPV/Ctenodactylus gundi/KJ408411/Tunisia/2010/nd/Ctenodactylidae	KJ408411	Tunisia	2010	Ctenodactylus gundi
RodPV/Ctenodactylus gundi/KJ408412/Tunisia/2010/nd/Ctenodactylidae	KJ408412	Tunisia	2010	Ctenodactylus gundi
RodPV/Ctenodactylus gundi/KJ408413/Tunisia/2010/nd/Ctenodactylidae	KJ408413	Tunisia	2010	Ctenodactylus gundi
RodPV/Ctenodactylus gundi/KJ408414/Tunisia/2010/nd/Ctenodactylidae	KJ408414	Tunisia	2010	Ctenodactylus gundi
RodPV/Ctenodactylus gundi/KJ408415/Tunisia/2010/nd/Ctenodactylidae	KJ408415	Tunisia	2010	Ctenodactylus gundi
RodPV/Ctenodactylus gundi/KJ408416/Tunisia/2010/nd/Ctenodactylidae	KJ408416	Tunisia	2010	Ctenodactylus gundi
RodPV/Ctenodactylus gundi/KJ408417/Tunisia/2010/nd/Ctenodactylidae	KJ408417	Tunisia	2010	Ctenodactylus gundi
RodPV/Ctenodactylus gundi/KJ408418/Tunisia/2010/nd/Ctenodactylidae	KJ408418	Tunisia	2010	Ctenodactylus gundi
RodPV/Ctenodactylus gundi/KJ408419/Tunisia/2010/nd/Ctenodactylidae	KJ408419	Tunisia	2010	Ctenodactylus gundi
RodPV/Eliurus minor/KF245989/Madagascar/2011/Nesomyinae/Nesomyidae	KF245989	Madagascar	2011	Eliurus minor
RodPV/Eliurus minor/KF245998/Madagascar/2011/Nesomyinae/Nesomyidae	KF245998	Madagascar	2011	Eliurus minor
RodPV/Eliurus minor/KF245999/Madagascar/2011/Nesomyinae/Nesomyidae	KF245999	Madagascar	2011	Eliurus minor
RodPV/Eliurus minor/KF246000/Madagascar/2011/Nesomyinae/Nesomyidae	KF246000	Madagascar	2011	Eliurus minor
RodPV/Eliurus minor/KF246001/Madagascar/2011/Nesomyinae/Nesomyidae	KF246001	Madagascar	2011	Eliurus minor
RodPV/Eliurus minor/KF246011/Madagascar/2011/Nesomyinae/Nesomyidae	KF246011	Madagascar	2011	Eliurus minor
RodPV/Eliurus minor/KF246012/Madagascar/2011/Nesomyinae/Nesomyidae	KF246012	Madagascar	2011	Eliurus minor
RodPV/Eliurus minor/KF246013/Madagascar/2011/Nesomyinae/Nesomyidae	KF246013	Madagascar	2011	Eliurus minor
RodPV/Eliurus minor/KF246022/Madagascar/2011/Nesomyinae/Nesomyidae	KF246022	Madagascar	2011	Eliurus minor
RodPV/Eliurus minor/KF246032/Madagascar/2012/Nesomyinae/Nesomyidae	KF246032	Madagascar	2012	Eliurus minor
RodPV/Eliurus minor/KF246033/Madagascar/2012/Nesomyinae/Nesomyidae	KF246033	Madagascar	2012	Eliurus minor
RodPV/Eliurus tanala/KF246028/Madagascar/2012/Nesomyinae/Nesomyidae	KF246028	Madagascar	2012	Eliurus tanala
RodPV/Mastomys natalensis/AB844358/Zambia/2010/Murinae/Muridae	AB844358	Zambia	2010	Mastomys natalensis
RodPV/Mastomys natalensis/AB844367/Zambia/2011/Murinae/Muridae	AB844367	Zambia	2011	Mastomys natalensis
RodPV/Mastomys natalensis/AB844369/Zambia/2011/Murinae/Muridae	AB844369	Zambia	2011	Mastomys natalensis
RodPV/Mastomys natalensis/AB844376/Zambia/2011/Murinae/Muridae	AB844376	Zambia	2011	Mastomys natalensis
RodPV/Mastomys natalensis/AB844378/Zambia/2011/Murinae/Muridae	AB844378	Zambia	2011	Mastomys natalensis
RodPV/Mastomys natalensis/AB844384/Zambia/2011/Murinae/Muridae	AB844384	Zambia	2011	Mastomys natalensis
RodPV/Mastomys natalensis/AB844388/Zambia/2011/Murinae/Muridae	AB844388	Zambia	2011	Mastomys natalensis
RodPV/Mastomys natalensis/AB844391/Zambia/2011/Murinae/Muridae	AB844391	Zambia	2011	Mastomys natalensis
RodPV/Mastomys natalensis/AB844396/Zambia/2011/Murinae/Muridae	AB844396	Zambia	2011	Mastomys natalensis
RodPV/Mastomys natalensis/AB844398/Zambia/2011/Murinae/Muridae	AB844398	Zambia	2011	Mastomys natalensis
RodPV/Mastomys natalensis/AB844401/Zambia/2011/Murinae/Muridae	AB844401	Zambia	2011	Mastomys natalensis
RodPV/Mastomys natalensis/AB844404/Zambia/2011/Murinae/Muridae	AB844404	Zambia	2011	Mastomys natalensis
RodPV/Mastomys natalensis/AB844406/Zambia/2011/Murinae/Muridae	AB844406	Zambia	2011	Mastomys natalensis
RodPV/Mastomys natalensis/AB844413/Zambia/2011/Murinae/Muridae	AB844413	Zambia	2011	Mastomys natalensis
RodPV/Mastomys natalensis/AB844422/Zambia/2012/Murinae/Muridae	AB844422	Zambia	2012	Mastomys natalensis
RodPV/Meriones shawi/KJ408402/Tunisia/2010/Gerbillinae/Muridae	KJ408402	Tunisia	2010	Meriones shawi
RodPV/Microtus arvalis/HQ660185/Germany/2010/Arvicolinae/Cricetidae	HQ660185	Germany	2010	Microtus arvalis
RodPV/Mus minutoides/AB844424/Zambia/2010/Murinae/Muridae	AB844424	Zambia	2010	Mus minutoides
RodPV/Mus minutoides/AB844425/Zambia/2011/Murinae/Muridae	AB844425	Zambia	2011	Mus minutoides
RodPV/Myodes glareolus/HQ660181/Germany/2010/Arvicolinae/Cricetidae	HQ660181	Germany	2010	Myodes glareolus
RodPV/Myodes glareolus/HQ660182/Germany/2010/Arvicolinae/Cricetidae	HQ660182	Germany	2010	Myodes glareolus
RodPV/Myodes glareolus/HQ660186/Germany/2010/Arvicolinae/Cricetidae	HQ660186	Germany	2010	Myodes glareolus
RodPV/Myodes glareolus/JF828299/Germany/2010/Arvicolinae/Cricetidae	JF828299	Germany	2010	Myodes glareolus
RodPV/Myodes glareolus/JF828300/Germany/2010/Arvicolinae/Cricetidae	JF828300	Germany	2010	Myodes glareolus
RodPV/Myodes glareolus/JF828301/Germany/2010/Arvicolinae/Cricetidae	JF828301	Germany	2010	Myodes glareolus
RodPV/Myodes glareolus/JF828304/Germany/2010/Arvicolinae/Cricetidae	JF828304	Germany	2010	Myodes glareolus
RodPV/Myodes glareolus/JF828305/Germany/2010/Arvicolinae/Cricetidae	JF828305	Germany	2010	Myodes glareolus
RodPV/Myodes glareolus/JF828306/Germany/2010/Arvicolinae/Cricetidae	JF828306	Germany	2010	Myodes glareolus
RodPV/Myodes glareolus/JF828307/Germany/2010/Arvicolinae/Cricetidae	JF828307	Germany	2010	Myodes glareolus
RodPV/Myodes glareolus/JF828309/Germany/2010/Arvicolinae/Cricetidae	JF828309	Germany	2010	Myodes glareolus
RodPV/Psammomys obesus/KJ408384/Tunisia/2009/Gerbillinae/Muridae	KJ408384	Tunisia	2009	Psammomys obesus
RodPV/Psammomys obesus/KJ408385/Tunisia/2009/Gerbillinae/Muridae	KJ408385	Tunisia	2009	Psammomys obesus
RodPV/Psammomys obesus/KJ408386/Tunisia/2009/Gerbillinae/Muridae	KJ408386	Tunisia	2009	Psammomys obesus
RodPV/Psammomys obesus/KJ408387/Tunisia/2009/Gerbillinae/Muridae	KJ408387	Tunisia	2009	Psammomys obesus
RodPV/Psammomys obesus/KJ408388/Tunisia/2009/Gerbillinae/Muridae	KJ408388	Tunisia	2009	Psammomys obesus
RodPV/Psammomys obesus/KJ408389/Tunisia/2009/Gerbillinae/Muridae	KJ408389	Tunisia	2009	Psammomys obesus
RodPV/Psammomys obesus/KJ408390/Tunisia/2009/Gerbillinae/Muridae	KJ408390	Tunisia	2009	Psammomys obesus
RodPV/Psammomys obesus/KJ408391/Tunisia/2009/Gerbillinae/Muridae	KJ408391	Tunisia	2009	Psammomys obesus
RodPV/Psammomys obesus/KJ408392/Tunisia/2009/Gerbillinae/Muridae	KJ408392	Tunisia	2009	Psammomys obesus
RodPV/Psammomys obesus/KJ408393/Tunisia/2009/Gerbillinae/Muridae	KJ408393	Tunisia	2009	Psammomys obesus
RodPV/Psammomys obesus/KJ408394/Tunisia/2009/Gerbillinae/Muridae	KJ408394	Tunisia	2009	Psammomys obesus
RodPV/Psammomys obesus/KJ408395/Tunisia/2009/Gerbillinae/Muridae	KJ408395	Tunisia	2009	Psammomys obesus
RodPV/Psammomys obesus/KJ408396/Tunisia/2009/Gerbillinae/Muridae	KJ408396	Tunisia	2009	Psammomys obesus
RodPV/Psammomys obesus/KJ408397/Tunisia/2009/Gerbillinae/Muridae	KJ408397	Tunisia	2009	Psammomys obesus
RodPV/Psammomys obesus/KJ408398/Tunisia/2009/Gerbillinae/Muridae	KJ408398	Tunisia	2009	Psammomys obesus
RodPV/Psammomys obesus/KJ408399/Tunisia/2009/Gerbillinae/Muridae	KJ408399	Tunisia	2009	Psammomys obesus
RodPV/Psammomys obesus/KJ408400/Tunisia/2009/Gerbillinae/Muridae	KJ408400	Tunisia	2009	Psammomys obesus
RodPV/Psammomys obesus/KJ408401/Tunisia/2009/Gerbillinae/Muridae	KJ408401	Tunisia	2009	Psammomys obesus
RodPV/Rattus norvegicus/KF245939/Reunion/2012/Murinae/Muridae	KF245939	Reunion	2012	Rattus norvegicus
RodPV/Rattus norvegicus/KF245940/Reunion/2012/Murinae/Muridae	KF245940	Reunion	2012	Rattus norvegicus
RodPV/Rattus norvegicus/KF245942/Reunion/2012/Murinae/Muridae	KF245942	Reunion	2012	Rattus norvegicus
RodPV/Rattus norvegicus/KF245948/Reunion/2012/Murinae/Muridae	KF245948	Reunion	2012	Rattus norvegicus
RodPV/Rattus norvegicus/KF245955/Seychelles/2011/Murinae/Muridae	KF245955	Seychelles	2011	Rattus norvegicus
RodPV/Rattus norvegicus/KF408257/Reunion/2012/Murinae/Muridae	KF408257	Reunion	2012	Rattus norvegicus
RodPV/Rattus norvegicus/KF408258/Reunion/2012/Murinae/Muridae	KF408258	Reunion	2012	Rattus norvegicus
RodPV/Rattus norvegicus/KF408259/Reunion/2012/Murinae/Muridae	KF408259	Reunion	2012	Rattus norvegicus
RodPV/Rattus rattus/HQ660195/Thailand/2007/Murinae/Muridae*	HQ660195	Thailand	2007	Rattus rattus
RodPV/Rattus rattus/KF245950/Reunion/2012/Murinae/Muridae	KF245950	Reunion	2012	Rattus rattus
RodPV/Rattus rattus/KF245951/Reunion/2012/Murinae/Muridae	KF245951	Reunion	2012	Rattus rattus
RodPV/Rattus rattus/KF245953/Seychelles/2011/Murinae/Muridae	KF245953	Seychelles	2011	Rattus rattus
RodPV/Rattus rattus/KF245954/Seychelles/2011/Murinae/Muridae	KF245954	Seychelles	2011	Rattus rattus
RodPV/Rattus rattus/KF245956/Seychelles/2011/Murinae/Muridae	KF245956	Seychelles	2011	Rattus rattus
RodPV/Rattus rattus/KF245958/Mayotte/2012/Murinae/Muridae	KF245958	Mayotte	2012	Rattus rattus
RodPV/Rattus rattus/KF245960/Mayotte/2012/Murinae/Muridae	KF245960	Mayotte	2012	Rattus rattus
RodPV/Rattus rattus/KF245963/Madagascar/2010/Murinae/Muridae	KF245963	Madagascar	2010	Rattus rattus
RodPV/Rattus rattus/KF245968/Madagascar/2010/Murinae/Muridae	KF245968	Madagascar	2010	Rattus rattus
RodPV/Rattus rattus/KF245969/Madagascar/2010/Murinae/Muridae	KF245969	Madagascar	2010	Rattus rattus
RodPV/Rattus rattus/KF245976/Madagascar/2011/Murinae/Muridae	KF245976	Madagascar	2011	Rattus rattus
RodPV/Rattus rattus/KF245990/Madagascar/2011/Murinae/Muridae	KF245990	Madagascar	2011	Rattus rattus
RodPV/Rattus rattus/KF246002/Madagascar/2011/Murinae/Muridae	KF246002	Madagascar	2011	Rattus rattus
RodPV/Rattus rattus/KF246003/Madagascar/2011/Murinae/Muridae	KF246003	Madagascar	2011	Rattus rattus
RodPV/Rattus rattus/KF246004/Madagascar/2011/Murinae/Muridae	KF246004	Madagascar	2011	Rattus rattus
RodPV/Rattus rattus/KF246005/Madagascar/2011/Murinae/Muridae	KF246005	Madagascar	2011	Rattus rattus
RodPV/Rattus rattus/KF246014/Madagascar/2011/Murinae/Muridae	KF246014	Madagascar	2011	Rattus rattus
RodPV/Rattus rattus/KF246023/Madagascar/2011/Murinae/Muridae	KF246023	Madagascar	2011	Rattus rattus
RodPV/Rattus rattus/KF246025/Madagascar/2012/Murinae/Muridae	KF246025	Madagascar	2012	Rattus rattus
RodPV/Rattus rattus/KF246026/Madagascar/2012/Murinae/Muridae	KF246026	Madagascar	2012	Rattus rattus
RodPV/Rattus rattus/KF246027/Madagascar/2012/Murinae/Muridae	KF246027	Madagascar	2012	Rattus rattus
RodPV/Rattus rattus/KF246029/Madagascar/2012/Murinae/Muridae	KF246029	Madagascar	2012	Rattus rattus
RodPV/Rattus rattus/KF246034/Madagascar/2012/Murinae/Muridae	KF246034	Madagascar	2012	Rattus rattus
RodPV/Rattus rattus/KF408256/Reunion/2012/Murinae/Muridae	KF408256	Reunion	2012	Rattus rattus
RodPV/Rattus rattus/KF408260/Reunion/2012/Murinae/Muridae	KF408260	Reunion	2012	Rattus rattus
RodPV/Rattus rattus/KJ408420/Tunisia/2013/Murinae/Muridae	KJ408420	Tunisia	2013	Rattus rattus
RodPV/Rattus rattus/KJ408421/Tunisia/2013/Murinae/Muridae	KJ408421	Tunisia	2013	Rattus rattus
RodPV/Rattus rattus/KJ408422/Tunisia/2013/Murinae/Muridae	KJ408422	Tunisia	2013	Rattus rattus
RodPV/Rattus rattus/KJ408423/Tunisia/2013/Murinae/Muridae	KJ408423	Tunisia	2013	Rattus rattus
RodPV/Rattus rattus/KJ408424/Tunisia/2013/Murinae/Muridae	KJ408424	Tunisia	2013	Rattus rattus
RodPV/Rattus rattus/KJ408425/Tunisia/2013/Murinae/Muridae	KJ408425	Tunisia	2013	Rattus rattus
RodPV/Rattus rattus/AB844426/Zambia/2010/Murinae/Muridae*	AB844426	Zambia	2010	Rattus rattus
RodPV/Rattus rattus/AB844427/Zambia/2010/Murinae/Muridae	AB844427	Zambia	2010	Rattus rattus
RodPV/Rattus Sp./KF245941/Reunion/2012/Murinae/Muridae	KF245941	Reunion	2012	Rattus norvegicus
RodPV/Rattus Sp./KF245944/Reunion/2012/Murinae/Muridae	KF245944	Reunion	2012	Rattus norvegicus
RodPV/Rattus Sp./KF245945/Reunion/2012/Murinae/Muridae	KF245945	Reunion	2012	Rattus rattus
RodPV/Rattus Sp./KF245946/Reunion/2012/Murinae/Muridae	KF245946	Reunion	2012	Rattus rattus
RodPV/Rattus Sp./KF245947/Reunion/2012/Murinae/Muridae	KF245947	Reunion	2012	Rattus rattus
RodPV/Rattus SP./KF245949/Reunion/2012/Murinae/Muridae	KF245949	Reunion	2012	Rattus rattus
RodPV/Rattus Sp./KF245952/Reunion/2012/Murinae/Muridae	KF245952	Reunion	2012	Rattus rattus
RodPV/Rattus Sp./KF245957/Mayotte/2012/Murinae/Muridae	KF245957	Mayotte	2012	Rattus rattus
RodPV/Rattus Sp./KF245959/Mayotte/2012/Murinae/Muridae	KF245959	Mayotte	2012	Rattus rattus
RodPV/Rattus Sp./KF245961/Mayotte/2012/Murinae/Muridae	KF245961	Mayotte	2012	Rattus rattus
RodPV/Rhabdomys pumilio/HQ660172/South Africa/2009/Murinae/Muridae	HQ660172	South Africa	2009	Rhabdomys pumilio
RodPV/Rhabdomys pumilio/HQ660173/South Africa/2009/Murinae/Muridae	HQ660173	South Africa	2009	Rhabdomys pumilio
RodPV/Rhabdomys pumilio/HQ660174/South Africa/2009/Murinae/Muridae	HQ660174	South Africa	2009	Rhabdomys pumilio
RodPV/Rhabdomys pumilio/HQ660175/South Africa/2009/Murinae/Muridae	HQ660175	South Africa	2009	Rhabdomys pumilio
RodPV/Rhabdomys pumilio/HQ660176/South Africa/2009/Murinae/Muridae	HQ660176	South Africa	2009	Rhabdomys pumilio
RodPV/Rhabdomys pumilio/HQ660177/South Africa/2009/Murinae/Muridae	HQ660177	South Africa	2009	Rhabdomys pumilio
RodPV/Rhabdomys pumilio/HQ660178/South Africa/2009/Murinae/Muridae	HQ660178	South Africa	2009	Rhabdomys pumilio
RodPV/Rhabdomys pumilio/HQ660179/South Africa/2009/Murinae/Muridae	HQ660179	South Africa	2009	Rhabdomys pumilio
RodPV/Rhabdomys pumilio/HQ660180/South Africa/2009/Murinae/Muridae	HQ660180	South Africa	2009	Rhabdomys pumilio
RodPV/Microtus agrestis/HQ660184/Germany/2010/Arvicolinae/Cricetidae	HQ660184	Germany	2010	Microtus agrestis
Tailam virus/Rattus andamanensis/JN689227/China/2009/Murinae/Muridae	JN689227	China	2009	Rattus andamanensis
a: Virus name or virus affiliation/typical host/ accession number/origin/collection year/host Subfamily/host Family
b: RodPV = Rodents Paramyxovirus; sp. = species.
*: Two Respirovirus used as an outgroup.
